# Supplementary material for: Atomistic Insights into the Molecular Interactions of Rod and Cluster Shaped CdS for Photocatalytic Water Splitting
Source: Molecules. 2025 Dec 25;31(1):92. doi: 10.3390/molecules31010092 (PMC12786702; doi:10.3390/molecules31010092)
Supplement: Supplementary file 1 [file molecules-31-00092-s001.zip]

Archive with 1 entries (1 files):
- molecules-4015283-supplementary.pdf
